# Supplementary material for: BinaryCIF and CIFTools—Lightweight, efficient and extensible macromolecular data management
Source: PLoS Comput Biol. 2020 Oct 19;16(10):e1008247. doi: 10.1371/journal.pcbi.1008247 (PMC7595629; doi:10.1371/journal.pcbi.1008247)
Supplement: S2 Table — (XLSX) [file pcbi.1008247.s004.xlsx]

## Sheet: Sheet1
ID
3j3q
3j3y
4p3r
5y6p
4pth
6qvk
2ku2
6qz0
6qyd
4cbo
1htq
5vyc
5on6
6hhq
4p3q
4u4o
5mei
4u6f
4u3m
4u4n
4u4y
4u55
4u4u
4u4z
4u4q
4u4r
4u51
4u53
4u3n
4u56
4u50
4u3u
5obm
5tbw
5ndw
5ndg
5ndv
4v4g
4u52
4tz5
5ijn
4tyv
5ivk
2hyn
5ivh
4v8p
4v9o
2kox
4v9p
2ku1
5dfe
4xej
5j7l
5j5b
5j8a
5j91
5it8
5jc9
5j88
6otr
4v99
6oxa
5j3c
5j30
6bz8
2m8l
6oxi
6bz7
4p6f
4tue
4tub
4tua
4tud
4tuc
4ypb
6bz6
6buw
4yzv
4zsn
4w4g
4ptj
6i7v
5iv5
4cg3
4v88
6e9d
2wwv
5tgm
6cm1
6clz
5tga
5lyb
5bp4
5j4d
5fci
5dat
5dge
5i4l
5fcj
6bok
6b4v
6boh
4www
5dgf
5dc3
5dgv
6i7o
2ms7
4xq2
4bts
4v9q
4v7r
6gsl
2kh2
5vy4
5vy3
4v67
4udf
4v63
4ybb
4v5x
4v9n
5d8b
4wqr
4wsd
5el5
4wzd
5el7
4wq1
4wt1
4v97
4ym7
5exu
4v6e
4v6d
4wr6
4v7t
4v8j
4wsm
4wpo
4v7v
5w4k
4wzo
4wra
4v6c
4v7s
4wqf
4v7u
4y4o
5f8k
5el6
4wqu
5j4c
5j4b
6nd5
4y4p
5wis
6cae
5vp2
6fkr
6o97
4wqy
6of1
4wu1
5e81
6n1d
5fdu
5fdv
4w2f
6qnr
6nd6
4v8i
5hau
5ib8
4w2g
4z3s
5wit
4tz1
5ib7
4v6f
6cfj
5ibb
6cfl
4p70
4tz3
6cfk
1vy5
1vy4
4w2i
2wy2
5doy
2k0f
6qnq
5ndk
5v8i
6gsj
4v95
4w2h
6o2t
4v8h
4zer
6o2s
5ndj
2n8a
4w29
5czp
5hcp
5hcq
5hcr
5el4
5hd1
6gsk
4z8c
4v5j
6ndk
4v5k
4v5e
4v8f
4v9j
4v5f
4v9l
4v9k
6czr
4v8e
1vy7
5e7k
4o9y
4v6g
6c5l
4v9m
4v9r
4v9s
4v8u
4v5p
4v5r
1vy6
4v5s
4v9d
4woi
4v8g
4v5q
4v8d
5dox
4v8c
4v87
4v8b
4v5c
4v8x
4wro
4v5d
4v7k
4v9c
4v7j
4v5g
6by1
5mq7
6hiv
5vpp
4u1u
4u27
4u1v
4u20
4u26
4u25
4wf1
4v7m
4u24
4v9b
4v7l
4lfz
4v50
4v8n
4l71
4l47
4v51
4lt8
4lnt
4lel
4lsk
4v4q
4v4h
1vvj
4v5a
4v9a
4wt8
5vpo
6n9f
4v7p
4v5y
4v6a
4v54
4v55
4v9i
6n9e
4v83
4v53
4v52
4v57
4v64
4v56
4v84
2w4t
2k0e
4v5b
6h58
4v7z
4v7w
4v7x
4v7y
4v8a
6ekc
2mme
2w4w
6nu2
6nu3
2lpz
6gzz
6gzx
6g2i
2p80
2lj5
6fxc
4ctf
2m8n
5iv7
2m8p
5jtl
6ncl
4v8m
4ctg
4v5w
4v6x
5eju
5t0c
5uot
6psi
6d9j
6rxv
6sgb
6rxz
4v6w
4v8y
5lks
6ip8
4yd9
6ip5
6ip6
4v8z
5aj0
6rxu
5afi
4ujd
4ujc
3jaj
3jan
6r6g
6ek0
2m3x
3jai
3jah
3jag
5mc6
3j7r
6hcf
6hcm
5lzv
6gz3
3j7p
6gz5
6b9q
5lzt
5lzw
6mtd
5lzz
6p5n
5lzx
5lzy
5lzs
6mte
6qzp
6bwx
6r7q
5lzu
6bx0
6p5k
6bx1
4ug0
6mtc
6d90
5juu
5jut
5m1j
4v7e
6mtb
5juo
6s13
5jup
6cbe
6hcj
6hcq
6r6p
6olg
5jus
6r5q
4v3p
5it7
6p5i
4uje
6nxe
6om7
6olf
6om0
6gqv
6ole
6oli
6olz
6p5j
5t2c
5vku
4m83
6gq1
6gqb
6q8y
6igc
6gz4
6d6s
5v74
4v6i
5urf
5ipi
4v86
5wlc
4v60
5ipk
4v5t
5us9
6s47
5us7
5mrc
5mre
5mrf
6rxy
4v93
4wsn
3j6y
3j6x
6dwu
3j78
5t2a
6by7
4v7o
6n4v
6rxx
3j77
6cgr
5zz8
4qa9
6nhj
4v4n
3j6b
6rxt
5jtr
3jbn
3jbp
3jbo
6r83
5jto
6b43
4v6u
4m7p
2w4v
5zap
4wiz
5wyj
6gaw
5xti
6hcr
4v69
6k3i
6rm3
2aff
3ja1
4v6p
4v6r
4v6n
4v6o
4v66
4v6q
2v93
5c1a
5jtm
4v6s
6hiw
5jtn
5wju
5wjv
4v7h
5wjx
4v6m
6ola
5wjz
4v5h
5jtq
5jtp
5aj4
4v4k
2ki6
1sae
5j8b
1saf
3ezb
4v6b
2mzi
3oaa
4ylo
5vfs
6owg
6dnc
4v65
4v5o
4v94
4v6t
5wdt
2kwi
5zlu
4w2e
5we4
4ylp
4yln
5wfs
6q15
4v5n
4v5m
4v90
5wf0
6frk
4v7i
2kzt
6ft6
4v6v
2mzh
5wfk
4v6l
4v6k
6ha8
5mmm
3j9z
6q95
5aa0
5o61
5uym
4v68
4v7b
5we6
3j9m
5x8p
6q9a
5iqr
5jte
3jct
4v5l
5uyq
5wyk
6e32
6e30
6e2x
6e34
5ot7
6e39
6e2z
6q97
4v59
3unb
4v4b
5ju8
4v85
4v8q
5u9f
6c4i
5u9g
5lzd
5lzc
5uyp
5lzb
5a9z
4v9h
5uyn
5uyl
6q98
5uyk
5wjy
5zju
6fti
5wjw
2w4a
4v58
4v7d
6ha1
6bu8
3une
5mq3
5kpv
5kpx
5imq
5kpw
5mdv
2n5t
5mdw
5mdy
4v89
6ftj
6ftg
5jvg
5imr
3j92
3jce
6o9j
6e2r
5zep
4v6z
5u4i
5uq7
5uq8
4v6y
6gwt
6gxo
4v77
4v75
4v76
4v71
4v4i
4v73
4v72
4v70
4v8o
4v79
4v74
6gxn
4v78
5l3p
4v4y
5lze
5lzf
6gxm
5kcs
3j9y
5mdz
4v4r
4v4s
6eri
4bp7
4wfn
3pio
5kcr
4v7a
4v4t
6hrm
4v4z
5zeb
6dzu
5jvh
4v4j
3pip
4v5i
5kps
5id3
4v4p
4u67
4v4x
6osq
4v7c
5lza
3jcn
6osk
5hl7
6orl
4wce
3jcj
5h5u
6ot3
6ouo
5jul
6ost
6gxp
5np6
6s0x
4wfa
6dzi
6ore
2h35
4wfb
2m6i
6rzz
6h4n
6enj
6enu
5oql
5hkv
2ltq
3j9w
5o2r
2m6z
4wf9
6u2l
4nwr
5lqp
3jcd
5ngm
5mgp
6ogf
4q29
6og7
6ofx
6ogg
6nwa
4fqr
5v93
6spg
6o9k
5nwy
6htq
2kr0
6gzq
5zf0
1qce
6oj6
6ri5
3j7q
3jc8
6qtz
5li0
4v61
6j5k
4v96
3jbv
6hd7
6qx9
4kzz
6ogi
4kzy
6s05
6qik
5wk6
5myj
2w4g
6sga
4v4v
6r84
3jbu
5wk5
5gjr
6s0z
2aaz
4v4w
3j7o
6enf
5nd9
6elz
5nd8
4kzx
5z56
6ek5
6oj3
6oj5
6oj4
6s12
4d5y
4d67
5tcu
5flz
5han
6qt0
2nr2
5hat
6r87
6hix
6spf
5njt
4tvx
5fm1
5t62
5z57
6n8k
5jcs
6n8j
4v8t
6r86
6n8o
5apo
5apn
5mr6
6q14
5gak
6n8n
6az3
5t6r
2l5x
6n8l
4v8s
5umd
4xk8
6n8m
4v41
4v44
5vlz
6h0f
5t0g
5t7v
6j0n
6owf
6gjc
2ju4
5tal
5taq
5tan
5xjc
5ta3
2mf1
2mf0
5tam
5t9v
5tat
4v49
5tap
5tav
5tau
5tas
4v91
5w3n
6qdv
5yzg
6ff7
3j79
5t0j
5t0i
6dqv
4v4l
3j9k
6dr0
2n2k
6dqz
6dqs
5fl8
2l3y
4v8r
6dra
6dr2
5nrl
1xqq
6drc
4v45
6dqn
5l4g
4hea
6dqj
5t61
4v4a
4n9f
5t9r
5t9n
5t9s
5t9m
5h4p
2mbg
2ki4
5taw
5tay
5tb4
5tb3
5tb2
5tax
5tb1
5taz
5tb0
5jpq
4v40
5xxb
2ke5
3jcs
5t0h
3oeh
3oee
6foo
6fg3
3oe7
2k8m
6fec
4r4n
5w6j
1dt7
5gm6
5w5t
5a9q
4qyk
6hht
4v4c
6b8h
4v4e
5zwm
4ca9
4v4d
6icz
2xwj
4v8l
4v98
4c2m
6gb2
4l6v
3ofn
5okz
4v8v
2hqr
5tzs
6qnw
6gua
6jiy
3j9g
6jii
4v81
4v8w
5tcr
5t15
5gl0
4v9f
5gl1
6jiu
6jrs
5txv
4v4o
3jc9
6bcu
3j8g
6ahd
5oy0
6hif
5xth
6hxh
5opx
4ro0
6sg9
6q16
4v5v
3anz
6ji8
3wvl
1l3n
2win
4csu
4w8f
1vqn
1vq8
1vqk
3j9l
6nin
5fki
6fyx
5t5h
6ji0
6fyy
1vq9
5zwo
5owj
5z58
5owi
2af2
6jrr
3h0g
2k39
5gup
3opy
5xy3
1vqp
5gkz
3cc2
1vq6
5gky
2lp4
5nzt
6em5
3cc7
5y9f
4pko
1yhq
1vqo
3ccu
3cce
5koz
3ccm
3ccl
3ccq
3ccv
3n99
5o7x
6jv2
3cc4
1yij
5nco
1s72
1yi2
3ccs
4um3
3g71
3cd6
2m6l
1yjw
1yjn
2m6k
3g6e
4s20
3cpw
3i55
2qex
3ccr
1vq7
3ccj
1vq5
1kqs
1vql
1m90
1yj9
1vq4
4pkn
1q86
6emr
1vqm
3i56
1jj2
1k73
2otl
2otj
1m1k
1kd1
1n8r
1nji
1k8a
1k9m
6em1
1kc8
3g4s
6bcx
1w2b
3cxc
1qvf
4v7n
4ji8
1q81
1qvg
1q82
2gb8
1q7y
3cme
4ji6
5mpc
6gsn
3cma
5ej8
2vda
5uz9
6gsm
6oif
2n7h
5aew
3j8h
2n18
5wp9
6g2h
4ji7
6fvw
5v2c
4iym
4tnv
6kaf
6kad
6fvu
6fvy
5jj3
6fvt
4jkr
6hiy
5lox
6fvx
6fvv
5o60
5ool
2j28
2lrk
5mpb
2mwi
2xso
5gad
6s0k
4dr7
5l1d
2kb1
3bbx
2k1e
6u48
6pem
4tnw
6rvw
6rvv
6qc2
5luq
2w4h
5goa
6qbx
5go9
6qc3
4dr6
5ady
6msd
4yuu
6fb3
6msj
6qc4
5mmi
6msk
6msb
6jln
6mse
4ind
3lj5
4v6h
6et2
5vsw
5euj
6msg
5xnl
2lrl
5gaf
5gag
4uy8
6i0y
6msh
5gae
6jlo
4dr4
6jlp
6c0f
6jlk
6jll
5j7u
5w1t
4ji1
4dr5
5lj5
3jap
5aka
2ha1
5gah
5zet
5ojq
4kxf
4dr2
2m1k
2mlr
2mls
4dv5
6dzp
6jlu
6f1t
6jlm
4dv6
4duz
6h6f
4duy
4dv4
6caq
6ny6
4ji5
4dv3
4dv2
4dv0
2mf6
4hxg
4dv1
4x65
4ji2
4x64
4x66
6dhp
6dho
4ub6
4x62
6cap
4dv7
5wnt
6car
5wnp
5wnv
5gjq
4ji4
5z3g
5br8
5vfp
6h6e
4dr1
5w1s
5vfq
5wnu
3j7y
5wnq
6jlj
6cao
5wns
6mpf
5wnr
6cas
4ji0
2qa4
1j7h
5epi
4lf7
4lf8
4dr3
6j2x
4gkj
2px9
4ji3
4gkk
4nxn
4v4m
5v7q
1yit
6mpi
4nxm
4v7f
2rnm
6mkn
4ub8
5ijo
4yy3
5ws6
6cin
6e8g
5ocw
3jck
2rmk
6j40
6ah0
6dti
4lfa
4lfb
4lfc
4lf6
6cio
2rsv
2lav
6dhf
6dhe
6dhh
2kul
4lf9
6dhg
6j2q
6j30
4lf5
4yfx
4lf4
2fej
6j2c
6j2n
4kvb
3ow2
5wvi
5vfr
4yfn
5oom
2m3g
6cip
2mr3
5iwa
4yfk
4yg2
5uaq
2ksy
3jco
5wvk
3jcp
5ws5
5gti
2kty
6h03
5gth
3oto
6byu
5xnm
4wj3
6s6x
5ual
3j7z
4v43
3k1q
5uah
5uk6
5uag
4v7g
5uac
5uaj
5m45
5dm6
3j5l
6cux
6qw6
5jy7
1sv1
5mlc
5dm7
6m99
5ccv
5x8t
3aie
1hto
5vfu
2d21
2n44
2n45
1xxe
5tx1
6id1
5bv2
2jt2
5h1s
6gc8
1o1e
1mvw
1o1a
1o1g
4uer
5cd4
3j3v
1o19
3jaq
6qul
1y8b
1o1d
5da8
6bk8
3j9r
2mvx
6spb
6h04
5mxn
2kui
6az0
3jb9
4u7u
6spd
6hma
4v9e
4lzz
5mu8
4zy2
4v4u
6gwv
6exn
5c1b
2y0s
6id0
2k7p
3aib
1o18
2l3j
2wb1
2wcd
5c18
5nrg
4ly6
2k8p
2m8c
5vft
6ddg
2n64
4r17
6ddd
5zvs
5mq0
1b8t
5xym
5cdi
4ioa
5b5m
4io9
5k0y
5b5n
4qiw
4ioc
3lk4
2k9a
6mgj
3cf5
2leh
6fai
6hwe
3aic
2zjp
2wcy
4r67
4v7q
2jri
2hm8
3my0
4r02
3dll
2zjr
6r21
5oqm
2jrc
4zy0
6j6q
6f38
3t8w
4zux
6gbz
4d61
2vdc
6g2d
2yey
2jxm
6c80
5j8v
5es4
6b1t
3j81
5gpn
6g18
6s6u
3j9q
5tm0
4y8l
5oa3
2p01
5nyw
6esq
6j6g
6rw6
5opw
6cgv
5lf3
6dzk
2kgf
5le5
4qvp
4wsc
3kr4
4r18
6hwf
2kxp
6j6n
4wgl
2roq
3un8
5l5a
5lf7
5cz4
3wst
2m4j
2zjq
5d0s
6az1
6cb1
4bf4
5lf4
6ogd
5lf1
4y70
5cz7
4y7w
4v92
5wsg
5lez
5udd
5ley
5lf6
5cgh
4ltc
4y8h
5cza
5ahj
4y7y
5ylz
3u33
5lf0
5l5f
3un4
4ya7
3qaz
6hwd
4ya9
6hvr
4ya5
3k6s
4y77
3k71
6igd
6gc0
6hvv
4nnn
6hwc
4no1
5lai
4rur
5vhh
4y80
4qwg
4ya2
6h39
4qlq
6hwb
4qwl
2glj
5fgf
4y8t
4y6a
5lex
6hw3
6hv3
5bou
4qv1
6htr
5l6b
6hvy
4qw7
6gop
6htb
5l5y
5opt
4y8i
6hvu
6hva
2mse
4qv9
5l5u
6hvt
5l5o
6j6h
3hmj
5fgg
4y81
5fg9
5t1o
5d0x
5l5s
5l67
5l5h
4nnw
6hvw
5fge
5d0t
5l6c
5fgi
6hub
4y8r
5l5z
5cz5
4y8g
4y74
5cz9
1o1c
5l68
4hrd
6hv4
4y8q
4y82
6htc
6hv5
5l64
4y7x
5fg7
5l65
6hvs
4y84
5l63
5l5d
5l5p
5d0z
5l60
5fhs
4qz2
4y8j
4qzx
4qvq
4y6z
5vey
5l6a
6nd3
4qv7
5l5e
5ltt
5vy5
5m2b
4y78
6huu
5l69
4qw4
5l5v
5cz6
6g7f
4qlt
4ya3
5l52
5fgd
5l66
4y9z
4y8k
5d0v
4qvy
5l5x
5fga
5bxn
6hw0
5cz8
4y8n
5dkj
6hw6
3eya
4y8s
5l61
5l62
5dki
4y69
5d0w
5l5q
5l5j
4qwr
4jsu
5cgi
4y8o
4qz3
6hw9
4inu
6huc
4qwf
4qw6
4qvv
4inr
4qvl
6hvx
6nd4
4qwi
4r76
3unf
4qwk
6hw4
4int
4no8
6hwa
6g8m
4jt0
5vhi
6hw7
5cgf
4jsq
6ccx
5l54
5fgh
5bxl
6cc9
4qw1
4r6t
4qvm
4hnp
5a2q
6htd
5l5i
6huv
4ya0
6hv7
6hw8
4q1s
4qv5
4y6v
4qv4
2q3o
4qwx
4z1l
5cgg
4qw5
4qzw
3kr5
6huq
4qws
4y8p
6hw5
4qz7
5l5w
4zy1
4r00
6hkt
4ya1
4qxj
5l5b
5l5t
4qz1
4ya4
6htp
4qw3
4qzz
5jhr
4y75
6p4g
4qwj
5tbz
4y9y
4qz6
4qfu
2n1q
4qwu
5l55
4quy
4qz0
2n1f
3znj
4qvn
4qw0
4qvw
4x6z
4y8u
5l5r
4qv8
6p4h
4qlu
4no6
4y8m
4qz5
4qz4
4qby
4qlv
4no9
6g8n
4qls
4qux
5laj
5jhs
4qv6
5gai
4hrc
5o57
4qv0
3k38
4qv3
3zkb
5flx
2l51
6rwa
3zds
3von
3kqz
5gmk
5fq6
5y88
6rw8
2n73
2uv8
3unh
5i8i
5zvt
3prx
4y5z
5w1x
3j3w
4k3n
6o9l
4x2t
3hf9
5wob
6ppk
2vkz
5it9
6c50
6qzf
2n0t
6qz9
5tbk
6emq
3phf
5uk4
5wjt
6rbd
4ld7
4iqj
3hqq
1ir2
3zif
3kic
6ff4
6hiz
4r7m
4csf
6g5i
6gc4
2yia
3jam
3kie
2nbq
4uwa
3sdj
6h7w
2l50
4tsz
4wjg
3j80
6kac
4qy1
2kz7
3whe
4r3o
5akd
2msd
4uwe
2msc
3fbv
4n5c
2k8v
3jc1
5gan
4lni
3iyl
4z14
2m65
6rw9
2m0r
1e8l
6mck
4bog
5akc
1o5p
4xwo
5zea
5dou
5o9z
5a5b
1tba
2g46
5mqf
2l7b
5vhf
5m32
2kw8
5zbo
6izr
2tmp
4xyc
1xwe
2my1
2kay
2lqw
3exg
4fmh
6n2m
4xr7
3pvm
1xsb
6g5h
5ng6
5hsa
2q49
6eml
1olh
6pph
4ep0
2aiy
1u6p
3h4p
6om8
5vfo
3jcu
5n2j
5ej7
6awd
5nzu
6gaz
2lqn
4wsx
6gg3
4zgx
6awb
4fmi
6i7p
6epc
6awc
6epe
6epf
4d5l
6epd
5mdx
1o1f
2g0l
4buj
2lme
3rg2
1o1b
4v46
5wve
5msj
1m8q
4v1y
6c4j
5my1
5jzh
5vhs
6h82
6j3z
2kc0
2k2q
2mly
2ybb
4fmg
4wkg
4u0g
6ruv
5nb4
1l6n
5nhg
5eja
5odv
5u6y
4xvw
2kdc
5kkz
1tzn
2l1f
2jsc
4l3c
4o5i
5nb3
6duq
4l29
6ppf
6qg9
5o32
1cey
2q4k
2kax
4v19
5luf
6h9c
5im6
3aoi
6rbe
5k9q
4k0j
5g2q
1bve
5sva
6mdm
6mzf
3tdk
2nef
6mdn
6mze
5j4z
5ohs
2q4e
5yi9
5j7y
5jb3
6u23
5ldf
6qx5
3aoh
6qxt
6e9t
2b9v
1q6b
2rp4
3qlv
5juy
3rg1
4ayb
5ikn
3ztg
5a1v
5jbh
6emp
6okk
3shm
1kat
2y26
4ubd
5kli
3ias
6ba1
4ueq
4fmj
6pns
4wzj
2q4z
2mwg
6e9v
4cr3
2bru
4cr4
5dyi
4cr2
2jz4
6dlw
6po2
2mh5
[truncated: 155,145 more rows]
